# Supplementary material for: Detection of Runs of Homozygosity and Identification of Candidate Genes in the Whole Genome of Tunchang Pigs
Source: Animals (Basel). 2024 Jan 8;14(2):201. doi: 10.3390/ani14020201 (PMC10812771; doi:10.3390/ani14020201)
Supplement: Supplementary file 1 [file animals-14-00201-s001.zip]

Archive with 6 entries (6 files):
- Figure S1.tif
- Figure S2 .jpg
- Figure S3.jpg
- Figure S4.jpg
- Table S1.xlsx
- Table S2.xlsx
