# Supplementary material for: Detection of Runs of Homozygosity and Identification of Candidate Genes in the Whole Genome of Tunchang Pigs
Source: Animals (Basel). 2024 Jan 8;14(2):201. doi: 10.3390/ani14020201 (PMC10812771; doi:10.3390/ani14020201)
Supplement: Supplementary file 1 [file animals-14-00201-s001.zip › Table S1.xlsx]

## Sheet: Sheet1
chr	start(bp)	end(bp)	length(bp)	SNPs	gene	all_gene
1	129208774	130147685	938911	4432	106	127
1	135208014	135720322	512308	1517	1
1	158246798	158771689	524891	3242	20
2	49262005	49960017	698012	2618	12	45
2	59042741	59624046	581305	1540	33
4	45231299	45755109	523810	1361	1	1
6	54131804	55183661	1051857	1488	79	181
6	61179910	63167043	1987133	3178	102
7	30330222	30956580	626358	1910	11	11
8	50211531	50796479	584948	3053	5	11
8	60032587	60596823	564236	2159	6
14	96018669	96662504	643835	3210	12	12
15	92015683	94084293	2068610	9205	2	2
