# Supplementary material for: Detection of Runs of Homozygosity and Identification of Candidate Genes in the Whole Genome of Tunchang Pigs
Source: Animals (Basel). 2024 Jan 8;14(2):201. doi: 10.3390/ani14020201 (PMC10812771; doi:10.3390/ani14020201)
Supplement: Supplementary file 1 [file animals-14-00201-s001.zip › Table S2.xlsx]

## Sheet: Sheet1
Category	Term	Count	Gene.ratio	PValue	Genes	List Total	Pop Hits	Pop Total	Fold Enrichment	Bonferroni	Benjamini	FDR
KEGG_PATHWAY	ssc05168:Herpes simplex virus 1 infection	23	21.4953	1.84172e-17	ZNF584, ZNF671, LOC100516085, LOC102158443, LOC100737756, LOC100737218, LOC100514110, LOC106504178, LOC100513362, ZNF8, LOC100737142, LOC100513741, LOC110261314, LOC110261325, IRF3, BCL2, LOC100737912, ZNF304, LOC110261320, LOC110261334, ZNF135, LOC110261311, LOC110261322	55	353	8884	10.5244	2.39423e-15	2.41265e-15	2.41265e-15
GOTERM_MF_DIRECT	GO:0000981~RNA polymerase II transcription factor activity, sequence-specific DNA binding	20	18.6916	7.95177e-08	ZNF584, LOC100516085, MGA, ZNF8, LOC110261314, LOC110261325, LOC110261313, LOC100518738, IRF3, LOC110261306, ZNF329, LOC100737912, MZF1, LOC110261321, LOC110261320, LOC110261334, ZNF135, TEAD2, SPDEF, LOC110261322	82	907	16148	4.34238	1.16095e-05	1.16096e-05	1.1371e-05
GOTERM_BP_DIRECT	GO:0006357~regulation of transcription from RNA polymerase II promoter	23	21.4953	1.58249e-07	ZNF584, LOC100516085, MGA, LOC102158443, ZNF8, LOC110261314, LOC110261325, LOC110261313, LOC100514469, LOC100518738, IRF3, LOC110261306, RUVBL2, ZNF329, LOC100737912, ZNF304, LOC110261321, LOC110261320, LOC110261334, ZNF135, TEAD2, SPDEF, LOC110261322	81	1203	15159	3.57806	4.73153e-05	4.71582e-05	4.71582e-05
GOTERM_MF_DIRECT	GO:0046872~metal ion binding	24	22.4299	1.4249e-06	ZNF584, ZNF671, PLA2G4B, LOC100516085, LOC102158443, LOC100737756, LOC100737218, PDE4C, JMJD7, ZNF8, LOC100513741, LOC110261314, LOC110261325, LOC110261313, LOC100514469, LOC100518738, LOC110261306, LOC100737912, ZNF304, LOC110261321, LOC110261320, LOC110261334, ZNF135, LOC110261322	82	1557	16148	3.03548	0.000208013	0.000104017	0.00010188
GOTERM_BP_DIRECT	GO:0006355~regulation of transcription, DNA-templated	14	13.0841	4.03139e-06	ZNF584, ZNF671, LOC100516085, LOC100737756, LOC100737218, ZNF8, LOC100513741, ZNF304, MZF1, LOC110261321, LOC110261320, LOC110261334, ZNF135, LOC110261322	81	534	15159	4.90651	0.00120466	0.000600678	0.000600678
GOTERM_MF_DIRECT	GO:0000978~RNA polymerase II core promoter proximal region sequence-specific DNA binding	18	16.8224	4.42672e-06	ZNF584, LOC100516085, MGA, LOC102158443, ZNF8, LOC110261314, LOC110261313, LOC100514469, LOC100518738, IRF3, RUVBL2, ZNF304, MZF1, LOC110261321, LOC110261320, LOC110261334, ZNF135, TEAD2	82	961	16148	3.68854	0.000646093	0.000215434	0.000211007
GOTERM_MF_DIRECT	GO:0003677~DNA binding	17	15.8879	3.55857e-05	ZNF584, ZNF671, LOC100516085, MGA, SWAP70, LOC100737756, LOC100737218, ZNF8, LOC100513741, LOC110261337, ZNF304, LOC110261321, LOC110261320, LOC110261334, ZNF135, TEAD2, LOC110261322	82	1012	16148	3.30806	0.00518213	0.00129888	0.00127219
GOTERM_BP_DIRECT	GO:0009395~phospholipid catabolic process	3	2.80374	0.00206592	PLA2G4E, PLA2G4B, JMJD7	81	13	15159	43.188	0.461166	0.205214	0.205214
GOTERM_CC_DIRECT	GO:0005634~nucleus	26	24.2991	0.00461013	CRTC1, LOC102158443, ZNF8, LOC100518738, LOC110261306, SNRNP70, LOC110261321, LOC110261320, TEAD2, SPDEF, ZNF584, GDF15, LOC100516085, SWAP70, PDE4C, TAF11, NOSIP, LOC110261313, WEE1, LOC110261337, IRF3, LOC100737912, MZF1, LOC110261334, SSBP4, ZNF135	77	3637	18441	1.71208	0.381564	0.479454	0.479454
GOTERM_MF_DIRECT	GO:0004623~phospholipase A2 activity	3	2.80374	0.00638523	PLA2G4E, PLA2G4B, JMJD7	82	24	16148	24.6159	0.607506	0.186449	0.182618
GOTERM_MF_DIRECT	GO:0003700~transcription factor activity, sequence-specific DNA binding	7	6.54206	0.00989775	LOC100514469, IRF3, MGA, ZNF304, ZNF8, TEAD2, SPDEF	82	364	16148	3.78705	0.765962	0.240845	0.235896
GOTERM_BP_DIRECT	GO:0060548~negative regulation of cell death	3	2.80374	0.0108723	NTF4, CHMP2A, TEAD2	81	30	15159	18.7148	0.961941	0.809985	0.809985
KEGG_PATHWAY	ssc04217:Necroptosis	5	4.6729	0.0149711	PLA2G4E, PLA2G4B, BCL2, CHMP2A, FTL	55	157	8884	5.14418	0.859276	0.980606	0.980606
GOTERM_MF_DIRECT	GO:0000977~RNA polymerase II regulatory region sequence-specific DNA binding	5	4.6729	0.0202786	LOC110261325, LOC110261306, ZNF329, LOC100737912, LOC110261322	82	207	16148	4.75669	0.949768	0.422953	0.414262
GOTERM_BP_DIRECT	GO:0030509~BMP signaling pathway	3	2.80374	0.038771	COMP, GDF15, ZNF8	81	59	15159	9.51601	0.999993	1	1
GOTERM_MF_DIRECT	GO:0005509~calcium ion binding	8	7.47664	0.0391073	RCN3, COMP, FSTL5, EHD4, PLA2G4E, PLA2G4B, HRC, TRPM4	82	632	16148	2.49274	0.997045	0.713709	0.699043
KEGG_PATHWAY	ssc04913:Ovarian steroidogenesis	3	2.80374	0.0453232	PLA2G4E, PLA2G4B, LHB	55	56	8884	8.65325	0.997594	1	1
GOTERM_CC_DIRECT	GO:0030176~integral component of endoplasmic reticulum membrane	3	2.80374	0.0500809	FKBP8, CPT1C, SLC27A5	77	87	18441	8.2584	0.99522	1	1
GOTERM_BP_DIRECT	GO:0046475~glycerophospholipid catabolic process	2	1.86916	0.0515531	PLA2G4E, PLA2G4B	81	10	15159	37.4296	1	1	1
GOTERM_MF_DIRECT	GO:0047498~calcium-dependent phospholipase A2 activity	2	1.86916	0.0633052	PLA2G4E, PLA2G4B	82	13	16148	30.2964	0.999929	1	0.986207
GOTERM_CC_DIRECT	GO:0005741~mitochondrial outer membrane	3	2.80374	0.0640597	BCL2, DHDH, CPT1C	77	100	18441	7.18481	0.998977	1	1
GOTERM_BP_DIRECT	GO:0010460~positive regulation of heart rate	2	1.86916	0.0665007	ADM5, HRC	81	13	15159	28.792	1	1	1
GOTERM_BP_DIRECT	GO:0043923~positive regulation by host of viral transcription	2	1.86916	0.0763363	TAF11, FKBP8	81	15	15159	24.9531	1	1	1
GOTERM_BP_DIRECT	GO:0007269~neurotransmitter secretion	2	1.86916	0.0812157	LIN7B, PPFIA3	81	16	15159	23.3935	1	1	1
GOTERM_BP_DIRECT	GO:0051260~protein homooligomerization	3	2.80374	0.0994922	EHD4, CHMP2A, KCNA7	81	101	15159	5.55886	1	1	1

## Sheet: GO_BP
Category	Term	Count	Gene.ratio	PValue	Genes	List Total	Pop Hits	Pop Total	Fold Enrichment	Bonferroni	Benjamini	FDR
GOTERM_BP_DIRECT	GO:0006357~regulation of transcription from RNA polymerase II promoter	23	21.4953	1.58249e-07	ZNF584, LOC100516085, MGA, LOC102158443, ZNF8, LOC110261314, LOC110261325, LOC110261313, LOC100514469, LOC100518738, IRF3, LOC110261306, RUVBL2, ZNF329, LOC100737912, ZNF304, LOC110261321, LOC110261320, LOC110261334, ZNF135, TEAD2, SPDEF, LOC110261322	81	1203	15159	3.57806	4.73153e-05	4.71582e-05	4.71582e-05
GOTERM_BP_DIRECT	GO:0006355~regulation of transcription, DNA-templated	14	13.0841	4.03139e-06	ZNF584, ZNF671, LOC100516085, LOC100737756, LOC100737218, ZNF8, LOC100513741, ZNF304, MZF1, LOC110261321, LOC110261320, LOC110261334, ZNF135, LOC110261322	81	534	15159	4.90651	0.00120466	0.000600678	0.000600678
GOTERM_BP_DIRECT	GO:0009395~phospholipid catabolic process	3	2.80374	0.00206592	PLA2G4E, PLA2G4B, JMJD7	81	13	15159	43.188	0.461166	0.205214	0.205214
GOTERM_BP_DIRECT	GO:0060548~negative regulation of cell death	3	2.80374	0.0108723	NTF4, CHMP2A, TEAD2	81	30	15159	18.7148	0.961941	0.809985	0.809985
GOTERM_BP_DIRECT	GO:0030509~BMP signaling pathway	3	2.80374	0.038771	COMP, GDF15, ZNF8	81	59	15159	9.51601	0.999993	1	1
GOTERM_BP_DIRECT	GO:0046475~glycerophospholipid catabolic process	2	1.86916	0.0515531	PLA2G4E, PLA2G4B	81	10	15159	37.4296	1	1	1
GOTERM_BP_DIRECT	GO:0010460~positive regulation of heart rate	2	1.86916	0.0665007	ADM5, HRC	81	13	15159	28.792	1	1	1
GOTERM_BP_DIRECT	GO:0043923~positive regulation by host of viral transcription	2	1.86916	0.0763363	TAF11, FKBP8	81	15	15159	24.9531	1	1	1
GOTERM_BP_DIRECT	GO:0007269~neurotransmitter secretion	2	1.86916	0.0812157	LIN7B, PPFIA3	81	16	15159	23.3935	1	1	1
GOTERM_BP_DIRECT	GO:0051260~protein homooligomerization	3	2.80374	0.0994922	EHD4, CHMP2A, KCNA7	81	101	15159	5.55886	1	1	1

## Sheet: GO_CC
Category	Term	Count	Gene.ratio	PValue	Genes	List Total	Pop Hits	Pop Total	Fold Enrichment	Bonferroni	Benjamini	FDR
GOTERM_CC_DIRECT	GO:0005634~nucleus	26	24.2991	0.00461013	CRTC1, LOC102158443, ZNF8, LOC100518738, LOC110261306, SNRNP70, LOC110261321, LOC110261320, TEAD2, SPDEF, ZNF584, GDF15, LOC100516085, SWAP70, PDE4C, TAF11, NOSIP, LOC110261313, WEE1, LOC110261337, IRF3, LOC100737912, MZF1, LOC110261334, SSBP4, ZNF135	77	3637	18441	1.71208	0.381564	0.479454	0.479454
GOTERM_CC_DIRECT	GO:0030176~integral component of endoplasmic reticulum membrane	3	2.80374	0.0500809	FKBP8, CPT1C, SLC27A5	77	87	18441	8.2584	0.99522	1	1
GOTERM_CC_DIRECT	GO:0005741~mitochondrial outer membrane	3	2.80374	0.0640597	BCL2, DHDH, CPT1C	77	100	18441	7.18481	0.998977	1	1

## Sheet: GO_MF
Category	Term	Count	Gene.ratio	PValue	Genes	List Total	Pop Hits	Pop Total	Fold Enrichment	Bonferroni	Benjamini	FDR
GOTERM_MF_DIRECT	GO:0000981~RNA polymerase II transcription factor activity, sequence-specific DNA binding	20	18.6916	7.95177e-08	ZNF584, LOC100516085, MGA, ZNF8, LOC110261314, LOC110261325, LOC110261313, LOC100518738, IRF3, LOC110261306, ZNF329, LOC100737912, MZF1, LOC110261321, LOC110261320, LOC110261334, ZNF135, TEAD2, SPDEF, LOC110261322	82	907	16148	4.34238	1.16095e-05	1.16096e-05	1.1371e-05
GOTERM_MF_DIRECT	GO:0046872~metal ion binding	24	22.4299	1.4249e-06	ZNF584, ZNF671, PLA2G4B, LOC100516085, LOC102158443, LOC100737756, LOC100737218, PDE4C, JMJD7, ZNF8, LOC100513741, LOC110261314, LOC110261325, LOC110261313, LOC100514469, LOC100518738, LOC110261306, LOC100737912, ZNF304, LOC110261321, LOC110261320, LOC110261334, ZNF135, LOC110261322	82	1557	16148	3.03548	0.000208013	0.000104017	0.00010188
GOTERM_MF_DIRECT	GO:0000978~RNA polymerase II core promoter proximal region sequence-specific DNA binding	18	16.8224	4.42672e-06	ZNF584, LOC100516085, MGA, LOC102158443, ZNF8, LOC110261314, LOC110261313, LOC100514469, LOC100518738, IRF3, RUVBL2, ZNF304, MZF1, LOC110261321, LOC110261320, LOC110261334, ZNF135, TEAD2	82	961	16148	3.68854	0.000646093	0.000215434	0.000211007
GOTERM_MF_DIRECT	GO:0003677~DNA binding	17	15.8879	3.55857e-05	ZNF584, ZNF671, LOC100516085, MGA, SWAP70, LOC100737756, LOC100737218, ZNF8, LOC100513741, LOC110261337, ZNF304, LOC110261321, LOC110261320, LOC110261334, ZNF135, TEAD2, LOC110261322	82	1012	16148	3.30806	0.00518213	0.00129888	0.00127219
GOTERM_MF_DIRECT	GO:0004623~phospholipase A2 activity	3	2.80374	0.00638523	PLA2G4E, PLA2G4B, JMJD7	82	24	16148	24.6159	0.607506	0.186449	0.182618
GOTERM_MF_DIRECT	GO:0003700~transcription factor activity, sequence-specific DNA binding	7	6.54206	0.00989775	LOC100514469, IRF3, MGA, ZNF304, ZNF8, TEAD2, SPDEF	82	364	16148	3.78705	0.765962	0.240845	0.235896
GOTERM_MF_DIRECT	GO:0000977~RNA polymerase II regulatory region sequence-specific DNA binding	5	4.6729	0.0202786	LOC110261325, LOC110261306, ZNF329, LOC100737912, LOC110261322	82	207	16148	4.75669	0.949768	0.422953	0.414262
GOTERM_MF_DIRECT	GO:0005509~calcium ion binding	8	7.47664	0.0391073	RCN3, COMP, FSTL5, EHD4, PLA2G4E, PLA2G4B, HRC, TRPM4	82	632	16148	2.49274	0.997045	0.713709	0.699043
GOTERM_MF_DIRECT	GO:0047498~calcium-dependent phospholipase A2 activity	2	1.86916	0.0633052	PLA2G4E, PLA2G4B	82	13	16148	30.2964	0.999929	1	0.986207

## Sheet: KEGG
Category	Term	Count	Gene.ratio	PValue	Genes	List Total	Pop Hits	Pop Total	Fold Enrichment	Bonferroni	Benjamini	FDR
KEGG_PATHWAY	ssc05168:Herpes simplex virus 1 infection	23	21.4953	1.84172e-17	ZNF584, ZNF671, LOC100516085, LOC102158443, LOC100737756, LOC100737218, LOC100514110, LOC106504178, LOC100513362, ZNF8, LOC100737142, LOC100513741, LOC110261314, LOC110261325, IRF3, BCL2, LOC100737912, ZNF304, LOC110261320, LOC110261334, ZNF135, LOC110261311, LOC110261322	55	353	8884	10.5244	2.39423e-15	2.41265e-15	2.41265e-15
KEGG_PATHWAY	ssc04217:Necroptosis	5	4.6729	0.0149711	PLA2G4E, PLA2G4B, BCL2, CHMP2A, FTL	55	157	8884	5.14418	0.859276	0.980606	0.980606
KEGG_PATHWAY	ssc04913:Ovarian steroidogenesis	3	2.80374	0.0453232	PLA2G4E, PLA2G4B, LHB	55	56	8884	8.65325	0.997594	1	1
